# Supplementary material for: Demand–Resource Profiles and Job Satisfaction in the Healthcare Sector: A Person-Centered Examination Using Bayesian Informative Hypothesis Testing
Source: Int J Environ Res Public Health. 2023 Jan 5;20(2):967. doi: 10.3390/ijerph20020967 (PMC9858661; doi:10.3390/ijerph20020967)
Supplement: Supplementary file 1 [file ijerph-20-00967-s001.zip]

Archive with 1 entries (1 files):
- Table S1-ESEM Factor loadings_Supp.pdf
